# Supplementary material for: Parathyroid Hormone Levels as an Independent Predictor of Ischemic Heart Disease in Stage 3–5 Non-Dialysis Chronic Kidney Disease: A Retrospective Cohort Study
Source: J Clin Med. 2025 May 9;14(10):3311. doi: 10.3390/jcm14103311 (PMC12112655; doi:10.3390/jcm14103311)
Supplement: Supplementary file 1 [file jcm-14-03311-s001.zip]

Archive with 1 entries (1 files):
- jcm-3592504-supplementary.pdf
